# Supplementary material for: Impact of Ocean Acidification on the Gut Histopathology and Intestinal Microflora of Exopalaemon carinicauda
Source: Animals (Basel). 2023 Oct 23;13(20):3299. doi: 10.3390/ani13203299 (PMC10603730; doi:10.3390/ani13203299)
Supplement: Supplementary file 1 [file animals-13-03299-s001.zip]

Archive with 1 entries (1 files):
- animals-2642524-supplementary.pdf
